# Supplementary material for: Recovery of Bioactive Compounds from Juçara Palm (Euterpe edulis Mart.) Fruit Residues Using Deep Eutectic and Conventional Solvents
Source: Plants (Basel). 2025 Dec 4;14(23):3693. doi: 10.3390/plants14233693 (PMC12693893; doi:10.3390/plants14233693)
Supplement: Supplementary file 1 [file plants-14-03693-s001.zip]

Archive with 1 entries (1 files):
- plants-3978255-supplementary.pdf
